# Supplementary material for: Prevalence of Trachoma in 72 Districts of Afghanistan in 2018−2019: Results of 35 Population-based Prevalence Surveys
Source: Ophthalmic Epidemiol. 2022 Mar 10;30(6):608–18. doi: 10.1080/09286586.2021.2015784 (PMC10581673; doi:10.1080/09286586.2021.2015784)
Supplement: Supplemental Material [file IOPE_A_2015784_SM1015.zip]

Archive with 1 entries (1 files):
- Afghanistan_trachoma_revised_supplementary_material.docx
